# Supplementary material for: Atmospheric particulate matter aggravates CNS demyelination through involvement of TLR-4/NF-kB signaling and microglial activation
Source: eLife. 2022 Feb 24;11:e72247. doi: 10.7554/eLife.72247 (PMC8893720; doi:10.7554/eLife.72247)
Supplement: Source data 1. [file elife-72247-data1.zip]

Archive with 9 entries (9 files):
- Source Data/Figure 1- figure supplement 1í¬source data 1 Raw source data.xlsx
- Source Data/Figure 1 -Source Data 1 Raw source data for B-G.xlsx
- Source Data/Figure 2 -Source Data 1 Raw source data for B, C, E.xlsx
- Source Data/Figure 3 -Source Data 1 Raw source data for C, E, F, G.xlsx
- Source Data/Figure 4- figure supplement 1í¬source data 1 Raw source data for A, B, D, E.xlsx
- Source Data/Figure 4 -Source Data 1 Raw source data for C-J.xlsx
- Source Data/Figure 4 -Source Data 2 Raw source data for G.tif
- Source Data/Figure 4 -Source Data 3 Raw source data for G.tif
- Source Data/Figure 5 -Source Data 1 Raw source data for B.xlsx
